# Supplementary material for: Microplastic Index—How to Predict Microplastics Formation?
Source: Polymers (Basel). 2023 May 4;15(9):2185. doi: 10.3390/polym15092185 (PMC10181052; doi:10.3390/polym15092185)
Supplement: Supplementary file 1 [file polymers-15-02185-s001.zip]

Archive with 1 entries (1 files):
- polymers-2300502-supplementary.pdf
